# Supplementary material for: Evaluating coverage of maternal syphilis screening and treatment within antenatal care to guide service improvements for prevention of congenital syphilis in Countdown 2030 Countries
Source: J Glob Health. 2020 Mar 14;10(1):010504. doi: 10.7189/jogh.10.010504 (PMC7138526; doi:10.7189/jogh.10.010504)
Supplement: Online Supplementary Document [file jogh-10-010504-s001.xlsx]

## Sheet: Sheet1
SDC 1: ANC 4, ANC syphilis screening and treatment coverage, positivity, and estimated attributable adverse birth outcomes with stillbirths for 40 Countdown 2030 Countries (2016-17)
Country	Number of live births	Year of Live births	Live births Source	Estimated Stillbirths (LBX0.0184)	Total estimated pregnancies (LB+SB)	Percent of pregnant women in ANC4(Source)	Year of ANC4 survey	Number (#) of women in ANC (ANC4% x live births)	ANC Percent Tested	Number tested (ANC)	Percent positive	Number of tested ANC women with positive syphilis test	Number of ANC women not tested but estimated with positive syphilis test	Test-type-Adjustment factor for ACTIVE SYPHILIS	Number of active maternal syphilis among Not-tested	Number of active maternal syphilis cases among tested (ANC)	Percent (ANC) treated	Number ANC treated (%)	ANC attendees est. number women with active syphilis not tested in ANC	ANC: Number ANC tested but not treated (CS cases)	ANC TOTAL women with active syphilis from not tested+tested but no treatment (CS cases)	ANC Estimated number of surveillance cases due to non-test and or non-treatment (48%)	ANC Estimated number of ABOS (52%) of non- tested and non-treatment with (%)	ANC Estimated number stillbirths (21%) of the non-tested and non-treated	NO-ANC4 women	NO-ANC4 women Prevalent cases (percent positive)	NO-ANC4 women test type correction factor applied to prevalent cases (0.686)	NO-ANC4 adverse birth outcomes	NO-ANC4 Stillbirths	Total of ANC4 ABOS and NO ANC4 ABOS	Total of ANC4 and NO ANC4 stillbirths
AFGHANISTAN	1408000	2015	UNDATA	25907.2	1.43391e+06	17.8	2015	255235	14.3	36498.7	0.3	109.496	656.21	1	656.21	109.496	100	109.496	656.21	0	656.21	314.981	341.229	137.804	1.17867e+06	3536.02	2425.71	1261.37	509.398	1602.6	647.203
BANGLADESH	3016000	2011	UNSTATS	55494.4	3.07149e+06	37.2	2016	1.1426e+06	72.3	826097	0.38	3139.17	1202.7	0.522	627.808	1638.65	100	1638.65	627.808	0	627.808	301.348	326.46	131.84	1.9289e+06	7329.81	5028.25	2614.69	1055.93	2941.15	1187.77
BENIN	376439	2012	UNSTATS	6926.48	383365	52.1	2018	199733	3.1	6191.74	0.1	6.19174	193.542	1	193.542	6.19174	100	6.19174	193.542	0	193.542	92.9	100.642	40.6438	183632	183.632	125.972	65.5052	26.454	166.147	67.0978
BOLIVIA	277498	2012	UNSTATS	5105.96	282604	85.3	2017	241061	96	231419	0.9	2082.77	86.782	0.686	59.5325	1428.78	100	1428.78	59.5325	0	59.5325	28.5756	30.9569	12.5018	41542.8	373.885	256.485	133.372	53.8619	164.329	66.3637
BURKINA FASO	730000	2011	UNDATA	13432	743432	47.2	2015	350900	100	350900	0.7	2456.3	0	1	0	2456.3	100	2456.3	0	0	0	0	0	0	392532	2747.72	1884.94	980.168	395.837	980.168	395.837
CAMBODIA	317000	2011	UNDATA	5832.8	322833	75.6	2014	244062	62.9	153515	0.01	15.3515	9.05469	1	9.05469	15.3515	83.9	12.8799	9.05469	2.47159	11.5263	5.53261	5.99366	2.42052	78771.2	7.87712	5.4037	2.80993	1.13478	8.80359	3.5553
CENTRAL AFRICAN REPUBLIC	156000	2011	UNDATA	2870.4	158870	38.1	2010	60529.6	56.1	33957.1	4.7	1595.98	1248.91	0.522	651.93	833.104	97.4	811.443	651.93	21.6607	673.591	323.323	350.267	141.454	98340.8	4622.02	3170.7	1648.77	665.848	1999.03	807.302
DOMINICAN REPUBLIC	139583	2016	UNSTATS	2568.33	142151	92.9	2014	132059	42.2	55728.7	1.6	891.66	1221.28	0.522	637.507	465.446	54.1	251.806	637.507	213.64	851.147	408.55	442.596	178.741	10092.7	161.484	110.778	57.6045	23.2634	500.201	202.004
ERITREA	193000	2011	UNDATA	3551.2	196551	57.4	2010	112820	97.2	109661	1.1	1206.28	34.7487	1	34.7487	1206.28	100	1206.28	34.7487	0	34.7487	16.6794	18.0693	7.29722	83730.8	921.039	631.833	328.553	132.685	346.622	139.982
ETHIOPIA	2613000	2011	UNDATA	48079.2	2.66108e+06	31.8	2016	846223	44.6	377416	1.1	4151.57	5156.88	0.522	2691.89	2167.12	100	2167.12	2691.89	0	2691.89	1292.11	1399.78	565.298	1.81486e+06	19963.4	13694.9	7121.35	2875.93	8521.13	3441.23
GABON	42000	2011	UNDATA	772.8	42772.8	77.6	2012	33191.7	31.1	10322.6	1.8	185.807	411.643	1	411.643	185.807	100	185.807	411.643	0	411.643	197.589	214.055	86.4451	9581.11	172.46	118.308	61.5199	24.8446	275.574	111.29
GHANA	463409	2013	UNSTATS	8526.73	471936	89.3	2017	421439	44.6	187962	3	5638.85	7004.31	0.536	3754.31	3022.42	91	2750.4	3754.31	272.018	4026.33	1932.64	2093.69	845.529	50497.1	1514.91	1039.23	540.4	218.238	2634.09	1063.77
GUATEMALA	390382	2016	UNSTATS	7183.03	397565	86.2	2015	342701	37.1	127142	0.1	127.142	215.559	1	215.559	127.142	47.6	60.5196	215.559	66.6225	282.181	135.447	146.734	59.2581	54864	54.864	37.6367	19.5711	7.9037	166.305	67.1618
GUINEA	440340	2014	UNSTATS	8102.26	448442	50.6	2016	226912	4.8	10891.8	5.4	588.155	11665.1	0.522	6089.17	307.017	100	307.017	6089.17	0	6089.17	2922.8	3166.37	1278.73	221530	11962.6	8206.37	4267.31	1723.34	7433.68	3002.06
HAITI	266000	2011	UNDATA	4894.4	270894	66.6	2017	180416	92.5	166884	2.8	4672.77	378.873	0.536	203.076	2504.6	89.8	2249.13	203.076	255.469	458.545	220.102	238.444	96.2945	90478.7	2533.4	1737.92	903.716	364.962	1142.16	461.257
INDIA	27098000	2011	UNDATA	498603	2.75966e+07	51.2	2016	1.41295e+07	19.8	2.79763e+06	0.1	2797.63	11331.8	0.522	5915.21	1460.36	47.6	695.134	5915.21	765.231	6680.45	3206.61	3473.83	1402.89	1.34671e+07	13467.1	9238.46	4804	1940.08	8277.83	3342.97
INDONESIA	4331000	2011	UNDATA	79690.4	4.41069e+06	83.5	2013	3.68293e+06	1.7	62609.8	3.2	2003.51	115850	1	115850	2003.51	30.1	603.057	115850	1400.45	117251	56280.3	60970.3	24622.6	727764	23288.4	15975.9	8307.45	3354.93	69277.8	27977.6
JAMAICA	34169	2017	UNSTATS	628.71	34797.7	85.6	2011	29786.8	90	26808.2	1.5	402.122	44.6803	1	44.6803	402.122	70.9	285.105	44.6803	117.018	161.698	77.615	84.0829	33.9566	5010.87	75.1631	51.5619	26.8122	10.828	110.895	44.7845
KYRGYZSTAN	153620	2017	UNSTATS	2826.61	156447	94.6	2014	147998	89.4	132311	0	0	0	1	0	0	100	0	0	0	0	0	0	0	8448.12	0	0	0	0	0	0
MADAGASCAR	747000	2011	UNDATA	13744.8	760745	51.1	2013	388741	28.8	111957	3	3358.72	8303.5	0.536	4450.68	1800.27	61	1098.17	4450.68	702.107	5152.78	2473.34	2679.45	1082.08	372004	11160.1	7655.85	3981.04	1607.73	6660.49	2689.81
MALAWI	686000	2011	UNDATA	12622.4	698622	50.6	2016	353503	82	289872	1	2898.72	636.305	0.536	341.06	1553.72	100	1553.72	341.06	0	341.06	163.709	177.351	71.6225	345119	3451.19	2367.52	1231.11	497.179	1408.46	568.802
MALI	728000	2011	UNDATA	13395.2	741395	38	2015	281730	21.4	60290.3	6.1	3677.71	13507.8	0.536	7240.2	1971.25	100	1971.25	7240.2	2.27374e-13	7240.2	3475.3	3764.9	1520.44	459665	28039.6	19235.1	10002.3	4039.38	13767.2	5559.82
MYANMAR	739152	2014	UNSTATS	13600.4	752752	58.6	2016	441113	31.2	137627	0.2	275.254	606.971	0.522	316.839	143.683	71.4	102.59	316.839	41.0933	357.932	171.808	186.125	75.1658	311639	623.279	427.569	222.336	89.7896	408.461	164.955
NEPAL	326725	2011	UNSTATS	6011.74	332737	69.4	2016	230919	0.3	692.758	0.2	1.38552	460.453	0.686	315.871	0.950464	16.7	0.158727	315.871	0.791736	316.663	151.998	164.665	66.4991	101817	203.635	139.694	72.6406	29.3356	237.305	95.8348
NICARAGUA	137772	2016	UNSTATS	2535	140307	87.8	2012	123190	76.2	93870.4	0.1	93.8704	29.3191	1	29.3191	93.8704	98.3	92.2746	29.3191	1.5958	30.9149	14.8392	16.0758	6.49213	17117.5	17.1175	11.7426	6.10614	2.46594	22.1819	8.95807
NIGER	194499	2011	UNSTATS	3578.78	198078	38.5	2015	76259.9	19.7	15023.2	0.895053	134.466	548.101	1	548.101	134.466	100	134.466	548.101	0	548.101	263.089	285.013	115.101	121818	1090.33	747.969	388.944	157.074	673.957	272.175
NIGERIA	6458000	2011	UNDATA	118827	6.57683e+06	49.1	2017	3.22922e+06	16.1	519905	0.8	4159.24	21674.5	0.522	11314.1	2171.12	74.8	1624	11314.1	547.123	11861.2	5693.39	6167.84	2490.86	3.34761e+06	26780.8	18371.7	9553.26	3858.05	15721.1	6348.91
PANAMA	74832	2017	UNSTATS	1376.91	76208.9	98.6	2015	75142	92.7	69656.6	1.8	1253.82	98.7366	1	98.7366	1253.82	83.8	1050.7	98.7366	203.119	301.855	144.891	156.965	63.3896	1066.92	19.2046	13.1744	6.85068	2.76662	163.815	66.1562
PAPUA NEW GUINEA	208000	2011	UNDATA	3827.2	211827	54.9	2006	116293	45.6	53029.7	6.8	3606.02	4301.92	0.536	2305.83	1932.83	76.9	1486.34	2305.83	446.483	2752.31	1321.11	1431.2	577.985	95534.1	6496.32	4456.47	2317.37	935.859	3748.57	1513.84
PARAGUAY	128117	2016	UNSTATS	2357.35	130474	77.7	2016	101379	92.7	93977.9	1.9	1785.58	140.612	1	140.612	1785.58	66.8	1192.77	140.612	592.813	733.425	352.044	381.381	154.019	29095.8	552.82	379.234	197.202	79.6392	578.583	233.658
PHILIPPINES	1731289	2016	UNSTATS	31855.7	1.76314e+06	86.5	2017	1.52512e+06		0	0.69	0	10523.3	1	10523.3	0	43.3	0	10523.3	0	10523.3	5051.2	5472.13	2209.9	238025	1642.37	1126.67	585.866	236.6	6058	2446.5
SENEGAL	478898	2013	UNSTATS	8811.72	487710	57	2017	277995	39	108418	2.4	2602.03	4069.84	1	4069.84	2602.03	62.4	1623.67	4069.84	978.363	5048.2	2423.14	2625.07	1060.12	209715	5033.16	3452.75	1795.43	725.078	4420.5	1785.2
SIERRA LEONE	229947	2013	UNSTATS	4231.02	234178	77.5	2017	181488	8.3	15063.5	0.1	15.0635	166.424	0.686	114.167	10.3336	100	10.3336	114.167	0	114.167	54.8002	59.3669	23.9751	52690.1	52.6901	36.1454	18.7956	7.59053	78.1625	31.5656
SOMALIA	416000	2011	UNDATA	7654.4	423654	6.3	2006	26690.2	43.4	11583.6	1.3	150.586	196.387	0.522	102.514	78.606	46.7	36.709	102.514	41.897	144.411	69.3172	75.0937	30.3263	396964	5160.53	3540.13	1840.87	743.427	1915.96	773.753
SWAZILAND	35000	2011	UNDATA	644	35644	76.1	2014	27125.1	85.2	23110.6	2.3	531.543	92.3338	0.536	49.4909	284.907	90.2	256.986	49.4909	27.9209	77.4118	37.1577	40.2541	16.2565	8518.92	195.935	134.411	69.894	28.2264	110.148	44.4829
TAJIKISTAN	230044	2016	UNSTATS	4232.81	234277	64.2	2017	150406	100	150406	0	0	0	1	0	0	100	0	0	0	0	0	0	0	83871.1	0	0	0	0	0	0
TANZANIA, UNITED REPUBLIC OF	1694943	2012	UNSTATS	31187	1.72613e+06	50.6	2016	873422	42	366837	1.8	6603.07	9118.52	0.522	4759.87	3446.8	56.9	1961.23	4759.87	1485.57	6245.44	2997.81	3247.63	1311.54	852708	15348.7	10529.2	5475.21	2211.14	8722.83	3522.68
TOGO	195000	2011	UNDATA	3588	198588	57.2	2014	113592	9.3	10564.1	2.2	232.41	2266.62	0.522	1183.18	121.318	100	121.318	1183.18	-1.42109e-14	1183.18	567.925	615.252	248.467	84995.7	1869.9	1282.75	667.032	269.378	1282.28	517.846
ZAMBIA	442998	2010	UNSTATS	8151.16	451149	55.5	2014	250388	56	140217	3.5	4907.6	3855.97	0.522	2012.82	2561.77	100	2561.77	2012.82	0	2012.82	966.152	1046.67	422.692	200761	7026.65	4820.28	2506.55	1012.26	3553.21	1434.95
ZIMBABWE	377000	2011	UNDATA	6936.8	383937	75.7	2015	290640	98.7	286862	1.9	5450.37	71.7881	0.536	38.4784	2921.4	78.4	2290.38	38.4784	631.023	669.501	321.36	348.141	140.595	93296.6	1772.64	1216.03	632.335	255.366	980.475	395.961
Totals	57296656			1.05426e+06	5.83509e+07			3.16592e+07		8.22641e+06		73698.7	236726		187345	45098.9			187345	8814.48	196159	94156.5	102003	41193.5	2.66917e+07	205917	141259	73454.7	29664.4	175458	70857.9
Two live birth data sources were used:
(1) UNDATA: http://data.un.org/Data.aspx?d=SOWC&f=inID%3A75 (2) UNSTATS:https://unstats.un.org/unsd/demographic-social/products/vitstats/seratab3.pdf
(2) Live birth Source UNSTATS:https://unstats.un.org/unsd/demographic-social/products/vitstats/seratab3.pdf
